# Supplementary material for: Impact of Interobserver Variability in Manual Segmentation of Non-Small Cell Lung Cancer (NSCLC) Applying Low-Rank Radiomic Representation on Computed Tomography
Source: Cancers (Basel). 2021 Nov 28;13(23):5985. doi: 10.3390/cancers13235985 (PMC8657389; doi:10.3390/cancers13235985)
Supplement: Supplementary file 1 [file cancers-13-05985-s001.zip]

Archive with 1 entries (1 files):
- cancers-1362609-supplementary.pdf
